# Supplementary material for: Acceleration of Biological Aging and Underestimation of Subjective Age Are Risk Factors for Severe COVID-19
Source: Biomedicines. 2021 Jul 29;9(8):913. doi: 10.3390/biomedicines9080913 (PMC8389586; doi:10.3390/biomedicines9080913)
Supplement: Supplementary file 1 [file biomedicines-09-00913-s001.zip]

Archive with 1 entries (1 files):
- biomedicines-1306584-supplementary.pdf
